# Supplementary material for: New Fusarium species from the Kruger National Park, South Africa
Source: MycoKeys. 2018 Jun 1;(34):63–92. doi: 10.3897/mycokeys.34.25974 (PMC5993860; doi:10.3897/mycokeys.34.25974)
Supplement: XML Treatment for Fusarium convolutans [file mycokeys.34.25974-treatment1.xml]

<!DOCTYPE tp:taxon-treatment
  PUBLIC "-//TaxonX//DTD Taxonomic Treatment Publishing DTD v0 20100105//EN" "tax-treatment-NSO.dtd">
<tp:taxon-treatment xmlns:tp="http://www.plazi.org/taxpub"><tp:treatment-meta><kwd-group><label>Taxon classification</label><kwd><named-content xmlns:xlink="http://www.w3.org/1999/xlink" content-type="kingdom">Fungi</named-content></kwd><kwd><named-content xmlns:xlink="http://www.w3.org/1999/xlink" content-type="order">Hypocreales</named-content></kwd><kwd><named-content xmlns:xlink="http://www.w3.org/1999/xlink" content-type="family">Nectriaceae</named-content></kwd></kwd-group><mixed-citation publication-type="journal"><person-group><name><surname>Sandoval-Denis</surname><given-names>Marcelo</given-names></name><name><surname>Swart</surname><given-names>Wijnand J.</given-names></name><name><surname>Crous</surname><given-names>Pedro W.</given-names></name></person-group><article-title>New <italic><tp:taxon-name><tp:taxon-name-part taxon-name-part-type="genus" reg="Fusarium">Fusarium</tp:taxon-name-part></tp:taxon-name></italic> species from the Kruger National Park, South Africa</article-title><source>MycoKeys</source><day>1</day><month>6</month><year>2018</year><volume>2018</volume><issue>34</issue><fpage>63</fpage><lpage>92</lpage><pub-id pub-id-type="doi">10.3897/mycokeys.34.25974</pub-id></mixed-citation></tp:treatment-meta><tp:nomenclature><tp:taxon-name>
              <tp:taxon-name-part taxon-name-part-type="genus" reg="Fusarium">Fusarium</tp:taxon-name-part>
              <tp:taxon-name-part taxon-name-part-type="species" reg="convolutans">convolutans</tp:taxon-name-part>
              <object-id xmlns:xlink="http://www.w3.org/1999/xlink" content-type="mycobank" xlink:type="simple">MB825102</object-id>
            </tp:taxon-name><tp:taxon-authority>Sandoval-Denis, Crous &amp; W.J. Swart</tp:taxon-authority><tp:taxon-status xmlns:xlink="http://www.w3.org/1999/xlink" xlink:type="simple">sp. nov.</tp:taxon-status><xref ref-type="fig" rid="F5">Fig. 5</xref></tp:nomenclature><tp:treatment-sec sec-type="diagnosis" id="SECID0ERXAE"><title>Diagnosis.</title><p>Different from <italic><tp:taxon-name><tp:taxon-name-part taxon-name-part-type="genus" reg="Fusarium">F.</tp:taxon-name-part> <tp:taxon-name-part taxon-name-part-type="species" reg="circinatum">circinatum</tp:taxon-name-part></tp:taxon-name></italic>, <italic><tp:taxon-name><tp:taxon-name-part taxon-name-part-type="genus" reg="Fusarium">F.</tp:taxon-name-part> <tp:taxon-name-part taxon-name-part-type="species" reg="pseudocircinatum">pseudocircinatum</tp:taxon-name-part></tp:taxon-name></italic> O’Donnell &amp; Nirenberg and <italic><tp:taxon-name><tp:taxon-name-part taxon-name-part-type="genus" reg="Fusarium">F.</tp:taxon-name-part> <tp:taxon-name-part taxon-name-part-type="species" reg="sterilihyphosum">sterilihyphosum</tp:taxon-name-part></tp:taxon-name></italic> Britz, Marasas &amp; M.J. Wingf. by the absence of aerial conidia (microconidia) and the presence of chlamydospores. Different from <italic><tp:taxon-name><tp:taxon-name-part taxon-name-part-type="genus" reg="Fusarium">F.</tp:taxon-name-part> <tp:taxon-name-part taxon-name-part-type="species" reg="buharicum">buharicum</tp:taxon-name-part></tp:taxon-name></italic> Jacz. ex Babajan &amp; Teterevn.-Babajan and <italic><tp:taxon-name><tp:taxon-name-part taxon-name-part-type="genus" reg="Fusarium">F.</tp:taxon-name-part> <tp:taxon-name-part taxon-name-part-type="species" reg="sublunatum">sublunatum</tp:taxon-name-part></tp:taxon-name></italic> by its shorter, less septate and less curved conidia and by the presence of sterile hyphal coils.</p></tp:treatment-sec><tp:treatment-sec sec-type="material" id="SECID0EA1AE"><title>Type.</title><p>South Africa, Kruger National Park, Skukuza, Granite Supersite, <named-content xmlns:xlink="http://www.w3.org/1999/xlink" content-type="dwc:verbatimCoordinates" xlink:type="simple"><named-content content-type="geo-json" specific-use="{&#34;type&#34;:&#34;Point&#34;,&#34;coordinates&#34;:[31.578028,-25.109417]}" id="NCID0EJ1AE" xlink:type="simple">25°06'33.9"S, 31°34'40.9E</named-content></named-content>, from rhizosphere soil of <italic><tp:taxon-name><tp:taxon-name-part taxon-name-part-type="genus" reg="Kyphocarpa">Kyphocarpa</tp:taxon-name-part> <tp:taxon-name-part taxon-name-part-type="species" reg="angustifolia">angustifolia</tp:taxon-name-part></tp:taxon-name></italic>, 23 Mar 2015, W.J. Swart, holotype <abbrev xmlns:xlink="http://www.w3.org/1999/xlink" content-type="institution" xlink:title="Westerdijk Fungal Biodiversity Institute" id="ABBRID0EZ1AE" xlink:type="simple">CBS</abbrev> H-23495, dried culture on OA, ex-holotype strain <abbrev xmlns:xlink="http://www.w3.org/1999/xlink" content-type="institution" xlink:title="Westerdijk Fungal Biodiversity Institute" id="ABBRID0E51AE" xlink:type="simple">CBS</abbrev> 144207 = CPC 33733.</p></tp:treatment-sec><tp:treatment-sec sec-type="description" id="SECID0ED2AE"><title>Description.</title><p>Colonies on PDA growing in the dark with an average radial growth rate of 2.1–4.8 mm/d, 4.4–5.8 mm/d and 4.6–6.3 mm/d at 24, 27 and 30 °C, respectively; reaching 11–28 mm diam. in 7 d at 24 °C and a maximum of 23–37 mm diam. in 7 d at 30 °C. Minimum temperature for growth 12 °C, maximum 36 °C, optimal 27–33 °C. Colony surface white to cream coloured, flat and highly irregular in shape, velvety to felty, with scant and short aerial mycelium; colony margins highly irregular to rhizoid, with abundant white to grey submerged mycelium. Reverse white, straw to yellow diffusible pigment produced between 21–33 °C, scarcely produced and turning luteous to orange at 36 °C. Colonies on CMA and OA incubated in the dark reaching 40–48 mm diam. in 7 d at 24 °C. Colony surface white to cream coloured, flat or slightly elevated at the centre, velvety to dusty; aerial mycelium abundant, short and dense, concentrated on the colony centre; margins membranous and regular, buff to honey coloured, without aerial mycelium. Reverse ochreous without diffusible pigments. Sporulation scant from conidiophores formed on the aerial mycelium, sporodochia not formed. <italic><tp:taxon-name><tp:taxon-name-part taxon-name-part-type="genus" reg="Conidiophores">Conidiophores</tp:taxon-name-part></tp:taxon-name></italic> on the aerial mycelium straight or flexuous, smooth- and thin-walled, simple, mostly reduced to conidiogenous cells borne laterally on hyphae or up to 50 μm tall, bearing terminal single or paired monophialides; <italic>phialides</italic> subulate to subcylindrical, smooth- and thin-walled, 15.5–22 μm long, (3.5–)4–5 μm at the widest point, with inconspicuous periclinal thickening and a short- flared collarette; <italic>conidia</italic> clustering in discrete false heads at the tip of monophialides, lunate to falcate, curved or somewhat straight, tapering gently toward the basal part, robust; apical cell often equal in length or slightly shorter than the adjacent cell, blunt to conical; basal cell papillate to distinctly notched, (1–2–)3-septate, hyaline, thin- and smooth-walled. One-septate conidia: 24 × 4.5 μm; two-septate conidia: 24.5 × 6 μm; three-septate conidia: (25.5–)29–36.5(–38.5) × (4–)5–6.5(–7.5) μm. <italic><tp:taxon-name><tp:taxon-name-part taxon-name-part-type="genus" reg="Chlamydospores">Chlamydospores</tp:taxon-name-part></tp:taxon-name></italic> abundantly formed, globose to subglobose, smooth- and thick-walled, (9.5–)11–13.5(–14) μm diam.; terminal or intercalary in the hyphae or conidia, often borne laterally at the tip of elongated, cylindrical, stalk-like projections, solitary or in small clusters. Sterile, coiled, sometimes branched hyphal projections abundantly formed laterally from the substrate and aerial mycelium.</p><fig id="F5" position="float" orientation="portrait"><label>Figure 5.</label><caption><p>
          <italic><tp:taxon-name><tp:taxon-name-part taxon-name-part-type="genus" reg="Fusarium">Fusarium</tp:taxon-name-part> <tp:taxon-name-part taxon-name-part-type="species" reg="convolutans">convolutans</tp:taxon-name-part></tp:taxon-name></italic> sp. nov. <bold>A–D</bold> Colonies on PDA, SNA, OA and CMA, respectively, after 7 d at 24 °C in the dark <bold>E–I</bold> <tp:taxon-name><tp:taxon-name-part taxon-name-part-type="genus" reg="Conidiophores">Conidiophores</tp:taxon-name-part></tp:taxon-name>, phialides and conidia <bold>J–M</bold> <tp:taxon-name><tp:taxon-name-part taxon-name-part-type="genus" reg="Chlamydospores">Chlamydospores</tp:taxon-name-part></tp:taxon-name> <bold>N–P</bold> Sterile hyphal projections <bold>Q</bold> Conidia. Scale bars: 20 μm (<bold>E, F</bold>); 5 μm (<bold>G–I)</bold>; 10 μm (<bold>J–Q</bold>).</p></caption><graphic xmlns:xlink="http://www.w3.org/1999/xlink" xlink:href="mycokeys-34-063-g005.jpg" position="float" orientation="portrait" xlink:type="simple" id="oo_207261.jpg"/></fig></tp:treatment-sec><tp:treatment-sec sec-type="distribution" id="SECID0EQ4AE"><title>Distribution.</title><p>South Africa.</p></tp:treatment-sec><tp:treatment-sec sec-type="etymology" id="SECID0EV4AE"><title>Etymology.</title><p>From Latin, “<tp:taxon-name><tp:taxon-name-part taxon-name-part-type="genus" reg="Fusarium"/><tp:taxon-name-part taxon-name-part-type="species" reg="convolutans">convolutans</tp:taxon-name-part></tp:taxon-name>”, participle of <italic>convolutare</italic>, coiling, in reference to the abundant sterile, coiled lateral hyphal projections.</p></tp:treatment-sec><tp:treatment-sec sec-type="Additional isolate examined" id="SECID0EG5AE"><title>Additional isolate examined.</title><p>South Africa, Kruger National Park, Skukuza, Granite Supersite, <named-content xmlns:xlink="http://www.w3.org/1999/xlink" content-type="dwc:verbatimCoordinates" xlink:type="simple"><named-content content-type="geo-json" specific-use="{&#34;type&#34;:&#34;Point&#34;,&#34;coordinates&#34;:[31.578028,-25.109417]}" id="NCID0EP5AE" xlink:type="simple">25°06'33.9"S, 31°34'40.9E</named-content></named-content>, from rhizosphere soil of <italic><tp:taxon-name><tp:taxon-name-part taxon-name-part-type="genus" reg="Kyphocarpa">Kyphocarpa</tp:taxon-name-part> <tp:taxon-name-part taxon-name-part-type="species" reg="angustifolia">angustifolia</tp:taxon-name-part></tp:taxon-name></italic>, 23 Mar 2015, W.J. Swart, <abbrev xmlns:xlink="http://www.w3.org/1999/xlink" content-type="institution" xlink:title="Westerdijk Fungal Biodiversity Institute" id="ABBRID0E65AE" xlink:type="simple">CBS</abbrev> 144208 = CPC 33732.</p></tp:treatment-sec><tp:treatment-sec sec-type="notes" id="SECID0EE6AE"><title>Notes.</title><p>The main morphological feature of <italic><tp:taxon-name><tp:taxon-name-part taxon-name-part-type="genus" reg="Fusarium">F.</tp:taxon-name-part> <tp:taxon-name-part taxon-name-part-type="species" reg="convolutans">convolutans</tp:taxon-name-part></tp:taxon-name></italic>, namely the production of sterile, coiled hyphal projections, grossly resembles other <italic><tp:taxon-name><tp:taxon-name-part taxon-name-part-type="genus" reg="Fusarium">Fusarium</tp:taxon-name-part></tp:taxon-name></italic> species producing similar structures i.e. <italic><tp:taxon-name><tp:taxon-name-part taxon-name-part-type="genus" reg="Fusarium">F.</tp:taxon-name-part> <tp:taxon-name-part taxon-name-part-type="species" reg="circinatum">circinatum</tp:taxon-name-part></tp:taxon-name></italic>, <italic><tp:taxon-name><tp:taxon-name-part taxon-name-part-type="genus" reg="Fusarium">F.</tp:taxon-name-part> <tp:taxon-name-part taxon-name-part-type="species" reg="pseudocircinatum">pseudocircinatum</tp:taxon-name-part></tp:taxon-name></italic> and <italic><tp:taxon-name><tp:taxon-name-part taxon-name-part-type="genus" reg="Fusarium">F.</tp:taxon-name-part> <tp:taxon-name-part taxon-name-part-type="species" reg="sterilihyphosum">sterilihyphosum</tp:taxon-name-part></tp:taxon-name></italic>. The three latter species, however, are genetically unrelated to <italic><tp:taxon-name><tp:taxon-name-part taxon-name-part-type="genus" reg="Fusarium">F.</tp:taxon-name-part> <tp:taxon-name-part taxon-name-part-type="species" reg="convolutans">convolutans</tp:taxon-name-part></tp:taxon-name></italic>, being allocated in the FFSC; and are also easily differentiable by the characteristics of the aerial conidia (typical <italic><tp:taxon-name><tp:taxon-name-part taxon-name-part-type="genus" reg="Fusarium">Fusarium</tp:taxon-name-part></tp:taxon-name></italic> microconidia are absent in the new species) and the lack of chlamydospores (present in the new species) (<xref ref-type="bibr" rid="B26">Leslie and Summerell 2006</xref>). <italic><tp:taxon-name><tp:taxon-name-part taxon-name-part-type="genus" reg="Fusarium">Fusarium</tp:taxon-name-part> <tp:taxon-name-part taxon-name-part-type="species" reg="convolutans">convolutans</tp:taxon-name-part></tp:taxon-name></italic> can be easily differentiated morphologically from their phylogenetically closely related species, <italic><tp:taxon-name><tp:taxon-name-part taxon-name-part-type="genus" reg="Fusarium">F.</tp:taxon-name-part> <tp:taxon-name-part taxon-name-part-type="species" reg="buharicum">buharicum</tp:taxon-name-part></tp:taxon-name></italic> and <italic><tp:taxon-name><tp:taxon-name-part taxon-name-part-type="genus" reg="Fusarium">F.</tp:taxon-name-part> <tp:taxon-name-part taxon-name-part-type="species" reg="sublunatum">sublunatum.</tp:taxon-name-part></tp:taxon-name></italic> It has relative simple conidiophores and shorter, less septate and markedly less curved conidia (up to 38.5 μm long and 1–3-septate vs. up to 87 and 81 μm long, 0–8-septate in <italic><tp:taxon-name><tp:taxon-name-part taxon-name-part-type="genus" reg="Fusarium">F.</tp:taxon-name-part> <tp:taxon-name-part taxon-name-part-type="species" reg="buharicum">buharicum</tp:taxon-name-part></tp:taxon-name></italic> and <italic><tp:taxon-name><tp:taxon-name-part taxon-name-part-type="genus" reg="Fusarium">F.</tp:taxon-name-part> <tp:taxon-name-part taxon-name-part-type="species" reg="sublunatum">sublunatum</tp:taxon-name-part></tp:taxon-name></italic>, respectively) (<xref ref-type="bibr" rid="B12">Gerlach and Nirenberg 1982</xref>). <italic><tp:taxon-name><tp:taxon-name-part taxon-name-part-type="genus" reg="Fusarium">Fusarium</tp:taxon-name-part> <tp:taxon-name-part taxon-name-part-type="species" reg="buharicum">buharicum</tp:taxon-name-part></tp:taxon-name></italic> and <italic><tp:taxon-name><tp:taxon-name-part taxon-name-part-type="genus" reg="Fusarium">F.</tp:taxon-name-part> <tp:taxon-name-part taxon-name-part-type="species" reg="sublunatum">sublunatum</tp:taxon-name-part></tp:taxon-name></italic> also lack sterile hyphal coils.</p></tp:treatment-sec><ref-list><ref id="B26"><mixed-citation xmlns:xlink="http://www.w3.org/1999/xlink" xlink:type="simple">
          <person-group><name name-style="western"><surname>Leslie</surname><given-names>JF</given-names></name><name name-style="western"><surname>Summerell</surname><given-names>BA</given-names></name></person-group> (<year>2006</year>) The <italic><tp:taxon-name><tp:taxon-name-part taxon-name-part-type="genus">Fusarium</tp:taxon-name-part></tp:taxon-name></italic> laboratory manual. Blackwell Publishing, Ames. 1–388. <ext-link xlink:type="simple" ext-link-type="doi" xlink:href="10.1002/9780470278376">https://doi.org/10.1002/9780470278376</ext-link></mixed-citation></ref><ref id="B12"><mixed-citation xmlns:xlink="http://www.w3.org/1999/xlink" xlink:type="simple">
          <person-group><name name-style="western"><surname>Gerlach</surname><given-names>W</given-names></name><name name-style="western"><surname>Nirenberg</surname><given-names>HI</given-names></name></person-group> (<year>1982</year>) <article-title>The genus <italic><tp:taxon-name><tp:taxon-name-part taxon-name-part-type="genus">Fusarium</tp:taxon-name-part></tp:taxon-name></italic> – a pictorial atlas.</article-title> <source>Mitteilungen der Biologischen Bundesanstalt für Land- und Forstwirtschaft Berlin-Dahlem</source> <volume>209</volume>: <fpage>1</fpage>–<lpage>406</lpage>.</mixed-citation></ref></ref-list></tp:taxon-treatment>
