# Supplementary material for: New Fusarium species from the Kruger National Park, South Africa
Source: MycoKeys. 2018 Jun 1;(34):63–92. doi: 10.3897/mycokeys.34.25974 (PMC5993860; doi:10.3897/mycokeys.34.25974)
Supplement: XML Treatment for Fusarium fredkrugeri [file mycokeys.34.25974-treatment2.xml]

<!DOCTYPE tp:taxon-treatment
  PUBLIC "-//TaxonX//DTD Taxonomic Treatment Publishing DTD v0 20100105//EN" "tax-treatment-NSO.dtd">
<tp:taxon-treatment xmlns:tp="http://www.plazi.org/taxpub"><tp:treatment-meta><kwd-group><label>Taxon classification</label><kwd><named-content xmlns:xlink="http://www.w3.org/1999/xlink" content-type="kingdom">Fungi</named-content></kwd><kwd><named-content xmlns:xlink="http://www.w3.org/1999/xlink" content-type="order">Hypocreales</named-content></kwd><kwd><named-content xmlns:xlink="http://www.w3.org/1999/xlink" content-type="family">Nectriaceae</named-content></kwd></kwd-group><mixed-citation publication-type="journal"><person-group><name><surname>Sandoval-Denis</surname><given-names>Marcelo</given-names></name><name><surname>Swart</surname><given-names>Wijnand J.</given-names></name><name><surname>Crous</surname><given-names>Pedro W.</given-names></name></person-group><article-title>New <italic><tp:taxon-name><tp:taxon-name-part taxon-name-part-type="genus" reg="Fusarium">Fusarium</tp:taxon-name-part></tp:taxon-name></italic> species from the Kruger National Park, South Africa</article-title><source>MycoKeys</source><day>1</day><month>6</month><year>2018</year><volume>2018</volume><issue>34</issue><fpage>63</fpage><lpage>92</lpage><pub-id pub-id-type="doi">10.3897/mycokeys.34.25974</pub-id></mixed-citation></tp:treatment-meta><tp:nomenclature><tp:taxon-name>
              <tp:taxon-name-part taxon-name-part-type="genus" reg="Fusarium">Fusarium</tp:taxon-name-part>
              <tp:taxon-name-part taxon-name-part-type="species" reg="fredkrugeri">fredkrugeri</tp:taxon-name-part>
              <object-id xmlns:xlink="http://www.w3.org/1999/xlink" content-type="mycobank" xlink:type="simple">MB825103</object-id>
            </tp:taxon-name><tp:taxon-authority>Sandoval-Denis, Crous &amp; W.J. Swart</tp:taxon-authority><tp:taxon-status xmlns:xlink="http://www.w3.org/1999/xlink" xlink:type="simple">sp. nov.</tp:taxon-status><xref ref-type="fig" rid="F6">Fig. 6</xref></tp:nomenclature><tp:treatment-sec sec-type="diagnosis" id="SECID0ENGAG"><title>Diagnosis.</title><p>Differs from <italic><tp:taxon-name><tp:taxon-name-part taxon-name-part-type="genus" reg="Fusarium">Fusarium</tp:taxon-name-part> <tp:taxon-name-part taxon-name-part-type="species" reg="dlaminii">dlaminii</tp:taxon-name-part></tp:taxon-name></italic> Marasas, P.E. Nelson &amp; Toussoun by producing only one type of aerial conidia, shorter sporodochial conidia and the absence of chlamydospores.</p></tp:treatment-sec><tp:treatment-sec sec-type="material" id="SECID0EQHAG"><title>Type.</title><p>South Africa, Kruger National Park, Skukuza, Granite Supersite, <named-content xmlns:xlink="http://www.w3.org/1999/xlink" content-type="dwc:verbatimCoordinates" xlink:type="simple"><named-content content-type="geo-json" specific-use="{&#34;type&#34;:&#34;Point&#34;,&#34;coordinates&#34;:[31.576806,-25.113500]}" id="NCID0EZHAG" xlink:type="simple">25°06'48.6"S, 31°34'36.5"E</named-content></named-content>, from rhizosphere soil of <italic><tp:taxon-name><tp:taxon-name-part taxon-name-part-type="genus" reg="Melhania">Melhania</tp:taxon-name-part> <tp:taxon-name-part taxon-name-part-type="species" reg="acuminata">acuminata</tp:taxon-name-part></tp:taxon-name></italic>, 23 Mar 2015, W.J. Swart, holotype <abbrev xmlns:xlink="http://www.w3.org/1999/xlink" content-type="institution" xlink:title="Westerdijk Fungal Biodiversity Institute" id="ABBRID0EJIAG" xlink:type="simple">CBS</abbrev> H-23496, dried culture on OA, culture ex-holotype <abbrev xmlns:xlink="http://www.w3.org/1999/xlink" content-type="institution" xlink:title="Westerdijk Fungal Biodiversity Institute" id="ABBRID0EOIAG" xlink:type="simple">CBS</abbrev> 144209 = CPC 33747.</p></tp:treatment-sec><tp:treatment-sec sec-type="description" id="SECID0ETIAG"><title>Description.</title><p>Colonies on PDA growing in the dark with an average radial growth rate of 4.7–5.8 mm/d and reaching 22–35 mm diam. in 7 d at 24 °C, filling an entire 9 cm Petri dish in 7 d at 27 and 30 °C. Minimum temperature for growth 12 °C, maximum 36 °C, optimal 27–30 °C. Colony surface at first white to cream coloured, later turning bay to chestnut with pale luteous to luteous periphery; flat, felty to cottony with abundant erect- aerial mycelium forming white patches; colony margins regular and filiform with abundant submerged mycelium. Reverse pale luteous, a blood sepia to chestnut coloured diffusible pigment is scarcely produced at 24 °C, pigment production is markedly enhanced at 27–30 °C, becoming greyish-sepia at 33 °C. Colonies on CMA and OA incubated at 24 °C in the dark reaching 65–67 mm diam. or occupying an entire 9 cm Petri dish in 7 d, respectively. Colony surface pale bay coloured, flat, felty to velvety, aerial mycelium scant, forming white to cream patches; margins regular. Reverse pale bay to pale vinaceous. Sporulation abundant from conidiophores formed on the substrate and aerial mycelium and from sporodochia. <italic><tp:taxon-name><tp:taxon-name-part taxon-name-part-type="genus" reg="Conidiophores">Conidiophores</tp:taxon-name-part></tp:taxon-name></italic> on the aerial mycelium straight or flexuous, erect or prostrate, septate, smooth- and thin-walled, often appearing rough by accumulation of extracellular material, commonly simple or reduced to conidiogenous cells borne laterally on hyphae or up to 200 μm tall and irregularly branched at various levels, branches bearing lateral and terminal monophialides borne mostly single or in pairs; <italic>phialides</italic> subulate, ampulliform, lageniform to subcylindrical, smooth- and thin-walled, (8.5–)9.5–17.5(–24.5) μm long, 2–3(–3.5) μm at the widest point, without periclinal thickening, collarets inconspicuous; <italic>conidia</italic> formed on aerial conidiophores, hyaline, obovoid, ellipsoidal to slightly reniform or allantoid, smooth- and thin-walled, 0-septate, (4.5–)5–8.5(–12.5) × (1.5–)2–3.5(–6) μm, clustering in discrete false heads at the tip of monophialides. <italic><tp:taxon-name><tp:taxon-name-part taxon-name-part-type="genus" reg="Sporodochia">Sporodochia</tp:taxon-name-part></tp:taxon-name></italic> pale orange to pink coloured, often somewhat translucent, formed abundantly on the surface of carnation leaves and on the agar surface. <italic><tp:taxon-name><tp:taxon-name-part taxon-name-part-type="genus" reg="Conidiophores">Conidiophores</tp:taxon-name-part></tp:taxon-name></italic> in sporodochia 26–46 μm tall, densely aggregated, irregularly and verticillately branched up to three times, with terminal branches bearing 2–3 monophialides; <italic>sporodochial phialides</italic> doliiform to subcylindrical, (9–)11.5–15.5(–18.5) × (2.5–)3–4(–4.5) μm, smooth- and thin-walled, with periclinal thickening and an inconspicuous apical collarette. <italic>Sporodochial conidia</italic> falcate, tapering toward the basal part, robust, moderately curved and slender; apical cell more or less equally sized than the adjacent cell, blunt to slightly papillate; basal cell papillate to distinctly notched, (1–)3–4-septate, hyaline, thin- and smooth-walled. One-septate conidia: 13–17(–18) × (2.5–)3–4 μm; two-septate conidia: 15 × 4.5 μm; three-septate conidia: (16–)28.5–39(–45) × (3–)4–5(–5.5) μm; four-septate conidia: 39.5–40(–41) × 4.5–5 μm; overall (13–)27.5–39.5(–45) × (3–)3.5–5.5 μm. <tp:taxon-name><tp:taxon-name-part taxon-name-part-type="genus" reg="Chlamydospores">Chlamydospores</tp:taxon-name-part></tp:taxon-name> absent.</p><fig id="F6" position="float" orientation="portrait"><label>Figure 6.</label><caption><p>
          <italic><tp:taxon-name><tp:taxon-name-part taxon-name-part-type="genus" reg="Fusarium">Fusarium</tp:taxon-name-part> <tp:taxon-name-part taxon-name-part-type="species" reg="fredkrugeri">fredkrugeri</tp:taxon-name-part></tp:taxon-name></italic> sp. nov. <bold>A–D</bold> Colonies on PDA, SNA, OA and CMA, respectively, after 7 d at 24 °C in the dark <bold>E–G</bold> <tp:taxon-name><tp:taxon-name-part taxon-name-part-type="genus" reg="Sporodochia">Sporodochia</tp:taxon-name-part></tp:taxon-name> formed on the surface of carnation leaves <bold>H–N</bold> Aerial conidiophores, phialides and conidia <bold>O, P</bold> Aerial conidia <bold>Q</bold> Sporodochial conidiophores and phialides <bold>R</bold> Sporodochial conidia. Scale bars: 100 μm (<bold>E–G)</bold>; 10 μm (<bold>H–R</bold>).</p></caption><graphic xmlns:xlink="http://www.w3.org/1999/xlink" xlink:href="mycokeys-34-063-g006.jpg" position="float" orientation="portrait" xlink:type="simple" id="oo_207262.jpg"/></fig></tp:treatment-sec><tp:treatment-sec sec-type="distribution" id="SECID0EDMAG"><title>Distribution.</title><p>Madagascar, Niger and South Africa.</p></tp:treatment-sec><tp:treatment-sec sec-type="etymology" id="SECID0EIMAG"><title>Etymology.</title><p>In honour and memory of Dr. Frederick J. Kruger, pioneer of forest hydrology, fynbos ecology and invasive species and fundamental for the collections included in this study.</p></tp:treatment-sec><tp:treatment-sec sec-type="Additional isolates examined" id="SECID0ENMAG"><title>Additional isolates examined.</title><p>Madagascar, from <italic><tp:taxon-name><tp:taxon-name-part taxon-name-part-type="genus" reg="Striga">Striga</tp:taxon-name-part> <tp:taxon-name-part taxon-name-part-type="species" reg="hermonthica">hermonthica</tp:taxon-name-part></tp:taxon-name></italic>, unknown date, A.A. Abbasher, <abbrev xmlns:xlink="http://www.w3.org/1999/xlink" content-type="institution" xlink:title="Westerdijk Fungal Biodiversity Institute" id="ABBRID0E5MAG" xlink:type="simple">CBS</abbrev> 144210 = NRRL 26061 = BBA 70127. South Africa, Kruger National Park, Skukuza, Granite Supersite,<named-content xmlns:xlink="http://www.w3.org/1999/xlink" content-type="dwc:verbatimCoordinates" xlink:type="simple"><named-content content-type="geo-json" specific-use="{&#34;type&#34;:&#34;Point&#34;,&#34;coordinates&#34;:[31.576806,-25.113500]}" id="NCID0EGNAG" xlink:type="simple">25°06'48.6"S, 31°34'36.5"E</named-content></named-content>, from rhizosphere soil of <italic><tp:taxon-name><tp:taxon-name-part taxon-name-part-type="genus" reg="Melhania">Melhania</tp:taxon-name-part> <tp:taxon-name-part taxon-name-part-type="species" reg="acuminata">acuminata</tp:taxon-name-part></tp:taxon-name></italic>, 23 Mar 2015, W.J. Swart, <abbrev xmlns:xlink="http://www.w3.org/1999/xlink" content-type="institution" xlink:title="Westerdijk Fungal Biodiversity Institute" id="ABBRID0EWNAG" xlink:type="simple">CBS</abbrev> 144495 = CPC 33746.</p></tp:treatment-sec><tp:treatment-sec sec-type="notes" id="SECID0E2NAG"><title>Notes.</title><p>This species is genetically closely related to <italic><tp:taxon-name><tp:taxon-name-part taxon-name-part-type="genus" reg="Fusarium">F.</tp:taxon-name-part> <tp:taxon-name-part taxon-name-part-type="species" reg="dlaminii">dlaminii</tp:taxon-name-part></tp:taxon-name></italic>, both species having similar colonial morphology, optimal growth conditions and biogeography. Moreover, both species exhibit relatively short aerial phialides producing conidia in heads, somewhat resembling those produced by <italic><tp:taxon-name><tp:taxon-name-part taxon-name-part-type="genus" reg="Fusarium">F.</tp:taxon-name-part> <tp:taxon-name-part taxon-name-part-type="species" reg="oxysporum">oxysporum</tp:taxon-name-part></tp:taxon-name></italic> rather than most members of the FFSC (<xref ref-type="bibr" rid="B26">Leslie and Summerell 2006</xref>; <xref ref-type="bibr" rid="B31">Marasas et al. 1985</xref>). However, besides exhibiting much faster growth rates, <italic><tp:taxon-name><tp:taxon-name-part taxon-name-part-type="genus" reg="Fusarium">F.</tp:taxon-name-part> <tp:taxon-name-part taxon-name-part-type="species" reg="fredkrugeri">fredkrugeri</tp:taxon-name-part></tp:taxon-name></italic> presents clearly distinctive morphological features such as the production of only one type of aerial conidia (vs. two types in <italic><tp:taxon-name><tp:taxon-name-part taxon-name-part-type="genus" reg="Fusarium">F.</tp:taxon-name-part> <tp:taxon-name-part taxon-name-part-type="species" reg="dlaminii">dlaminii</tp:taxon-name-part></tp:taxon-name></italic>: allantoid to fusiform and 0-septate; and napiform 0–1-septate); orange to pink sporodochia, produced on carnation leaves but also abundantly on the agar surface (vs. orange sporodochia, produced only on the surface of carnation leaves in <italic><tp:taxon-name><tp:taxon-name-part taxon-name-part-type="genus" reg="Fusarium">F.</tp:taxon-name-part> <tp:taxon-name-part taxon-name-part-type="species" reg="dlaminii">dlaminii</tp:taxon-name-part></tp:taxon-name></italic>) (<xref ref-type="bibr" rid="B26">Leslie and Summerell 2006</xref>). Additionally, <italic><tp:taxon-name><tp:taxon-name-part taxon-name-part-type="genus" reg="Fusarium">F.</tp:taxon-name-part> <tp:taxon-name-part taxon-name-part-type="species" reg="fredkrugeri">fredkrugeri</tp:taxon-name-part></tp:taxon-name></italic> produces shorter and less septate sporodochial conidia ((1–)3–4-septate and up to 45 μm long in the latter species vs. mostly 5-septate and up to 54 μm long in <italic><tp:taxon-name><tp:taxon-name-part taxon-name-part-type="genus" reg="Fusarium">F.</tp:taxon-name-part> <tp:taxon-name-part taxon-name-part-type="species" reg="dlaminii">dlaminii</tp:taxon-name-part></tp:taxon-name></italic>) while chlamydospores are not produced. The latter feature, coupled with the somewhat more complex conidiophores also clearly differentiates <italic><tp:taxon-name><tp:taxon-name-part taxon-name-part-type="genus" reg="Fusarium">F.</tp:taxon-name-part> <tp:taxon-name-part taxon-name-part-type="species" reg="fredkrugeri">fredkrugeri</tp:taxon-name-part></tp:taxon-name></italic> from <italic><tp:taxon-name><tp:taxon-name-part taxon-name-part-type="genus" reg="Fusarium">F.</tp:taxon-name-part> <tp:taxon-name-part taxon-name-part-type="species" reg="oxysporum">oxysporum</tp:taxon-name-part></tp:taxon-name></italic>.</p></tp:treatment-sec><ref-list><ref id="B26"><mixed-citation xmlns:xlink="http://www.w3.org/1999/xlink" xlink:type="simple">
          <person-group><name name-style="western"><surname>Leslie</surname><given-names>JF</given-names></name><name name-style="western"><surname>Summerell</surname><given-names>BA</given-names></name></person-group> (<year>2006</year>) The <italic><tp:taxon-name><tp:taxon-name-part taxon-name-part-type="genus">Fusarium</tp:taxon-name-part></tp:taxon-name></italic> laboratory manual. Blackwell Publishing, Ames. 1–388. <ext-link xlink:type="simple" ext-link-type="doi" xlink:href="10.1002/9780470278376">https://doi.org/10.1002/9780470278376</ext-link></mixed-citation></ref><ref id="B31"><mixed-citation xmlns:xlink="http://www.w3.org/1999/xlink" xlink:type="simple">
          <person-group><name name-style="western"><surname>Marasas</surname><given-names>WFO</given-names></name><name name-style="western"><surname>Nelson</surname><given-names>PE</given-names></name><name name-style="western"><surname>Toussoun</surname><given-names>TA</given-names></name></person-group> (<year>1985</year>) <article-title><italic><tp:taxon-name><tp:taxon-name-part taxon-name-part-type="genus">Fusarium</tp:taxon-name-part> <tp:taxon-name-part taxon-name-part-type="species">dlamini</tp:taxon-name-part></tp:taxon-name></italic>, a new species from Southern Africa.</article-title> <source>Mycologia</source> <volume>77</volume>: <fpage>971</fpage>–<lpage>975</lpage>. <ext-link xlink:type="simple" ext-link-type="doi" xlink:href="10.2307/3793311">https://doi.org/10.2307/3793311</ext-link></mixed-citation></ref></ref-list></tp:taxon-treatment>
