# Supplementary material for: New Fusarium species from the Kruger National Park, South Africa
Source: MycoKeys. 2018 Jun 1;(34):63–92. doi: 10.3897/mycokeys.34.25974 (PMC5993860; doi:10.3897/mycokeys.34.25974)
Supplement: XML Treatment for Fusarium transvaalense [file mycokeys.34.25974-treatment3.xml]

<!DOCTYPE tp:taxon-treatment
  PUBLIC "-//TaxonX//DTD Taxonomic Treatment Publishing DTD v0 20100105//EN" "tax-treatment-NSO.dtd">
<tp:taxon-treatment xmlns:tp="http://www.plazi.org/taxpub"><tp:treatment-meta><kwd-group><label>Taxon classification</label><kwd><named-content xmlns:xlink="http://www.w3.org/1999/xlink" content-type="kingdom">Fungi</named-content></kwd><kwd><named-content xmlns:xlink="http://www.w3.org/1999/xlink" content-type="order">Hypocreales</named-content></kwd><kwd><named-content xmlns:xlink="http://www.w3.org/1999/xlink" content-type="family">Nectriaceae</named-content></kwd></kwd-group><mixed-citation publication-type="journal"><person-group><name><surname>Sandoval-Denis</surname><given-names>Marcelo</given-names></name><name><surname>Swart</surname><given-names>Wijnand J.</given-names></name><name><surname>Crous</surname><given-names>Pedro W.</given-names></name></person-group><article-title>New <italic><tp:taxon-name><tp:taxon-name-part taxon-name-part-type="genus" reg="Fusarium">Fusarium</tp:taxon-name-part></tp:taxon-name></italic> species from the Kruger National Park, South Africa</article-title><source>MycoKeys</source><day>1</day><month>6</month><year>2018</year><volume>2018</volume><issue>34</issue><fpage>63</fpage><lpage>92</lpage><pub-id pub-id-type="doi">10.3897/mycokeys.34.25974</pub-id></mixed-citation></tp:treatment-meta><tp:nomenclature><tp:taxon-name>
              <tp:taxon-name-part taxon-name-part-type="genus" reg="Fusarium">Fusarium</tp:taxon-name-part>
              <tp:taxon-name-part taxon-name-part-type="species" reg="transvaalense">transvaalense</tp:taxon-name-part>
              <object-id xmlns:xlink="http://www.w3.org/1999/xlink" content-type="mycobank" xlink:type="simple">MB825104</object-id>
            </tp:taxon-name><tp:taxon-authority>Sandoval-Denis, Crous &amp; W.J. Swart</tp:taxon-authority><tp:taxon-status xmlns:xlink="http://www.w3.org/1999/xlink" xlink:type="simple">sp. nov.</tp:taxon-status><xref ref-type="fig" rid="F7">Fig. 7</xref></tp:nomenclature><tp:treatment-sec sec-type="diagnosis" id="SECID0EYTAG"><title>Diagnosis.</title><p>Different from most species in FSAMSC by its slender sporodochial conidia with tapered and somewhat rounded apex; its smooth- to tuberculate, often pigmented chlamydospores and the formation of large mycelial tufts on OA.</p></tp:treatment-sec><tp:treatment-sec sec-type="material" id="SECID0EHUAG"><title>Type.</title><p>South Africa, Kruger National Park, Skukuza, Granite Supersite, <named-content xmlns:xlink="http://www.w3.org/1999/xlink" content-type="dwc:verbatimCoordinates" xlink:type="simple"><named-content content-type="geo-json" specific-use="{&#34;type&#34;:&#34;Point&#34;,&#34;coordinates&#34;:[31.576389,-25.112639]}" id="NCID0EQUAG" xlink:type="simple">25°06'45.5"S, 31°34'35.0"E</named-content></named-content>, from rhizosphere soil of <italic><tp:taxon-name><tp:taxon-name-part taxon-name-part-type="genus" reg="Sida">Sida</tp:taxon-name-part> <tp:taxon-name-part taxon-name-part-type="species" reg="cordifolia">cordifolia</tp:taxon-name-part></tp:taxon-name></italic>, 23 Mar 2015, W.J. Swart, holotype <abbrev xmlns:xlink="http://www.w3.org/1999/xlink" content-type="institution" xlink:title="Westerdijk Fungal Biodiversity Institute" id="ABBRID0EAVAG" xlink:type="simple">CBS</abbrev> H-23497, dried culture on SNA, culture ex-holotype <abbrev xmlns:xlink="http://www.w3.org/1999/xlink" content-type="institution" xlink:title="Westerdijk Fungal Biodiversity Institute" id="ABBRID0EFVAG" xlink:type="simple">CBS</abbrev> 144211 = CPC 30923.</p></tp:treatment-sec><tp:treatment-sec sec-type="description" id="SECID0EKVAG"><title>Description.</title><p>Colonies on PDA growing in the dark with an average radial growth rate of 8.5–9.3 mm/d, reaching 34–37 mm diam. in 7 d at 24 °C, filling an entire 9 cm Petri dish in 7 d at 27–33 °C. Minimum temperature for growth 12 °C, maximum 36 °C, optimal 27–30 °C. Colony surface at first white, turning coral to dark vinaceous with white periphery and abundant yellow hyphae at the centre; flat, velvety to woolly, with abundant aerial mycelium and erect hyphal strings reaching several mm tall; colony margins regular and filiform. Reverse with yellow, coral or dark vinaceous patches, coral diffusible pigments strongly produced between 15–30 °C, turning scarlet to orange at 33–36 °C. Colonies on CMA and OA incubated at 24 °C in the dark occupying an entire 9 cm Petri dish in 7 d. Colony surface coral, rust to chestnut coloured in irregular patches, flat, felty to woolly, aerial mycelium scarce on CMA, mostly as radially dispersed white patches, on OA aerial mycelium abundant, especially on the periphery of the colony, forming dense, pustule-like, white mycelial tufts, formed by abundant intermingled hyphae and chlamydospores, 1–1.5 cm tall, with flesh to coral coloured stipes; margins on CMA and OA regular. Reverse pale luteous with red to coral periphery. Sporulation abundant from conidiophores formed on the aerial mycelium, at the agar level and from sporodochia. <italic><tp:taxon-name><tp:taxon-name-part taxon-name-part-type="genus" reg="Conidiophores">Conidiophores</tp:taxon-name-part></tp:taxon-name></italic> on the aerial mycelium straight or flexuous, septate, smooth- and thin-walled, up to 150 μm tall, sometimes emerging from irregular, swollen, pigmented and rough-walled cells on the hyphae; simple or sparingly and irregularly branched, branches bearing terminal, rarely lateral monophialides or reduced to conidiogenous cells borne laterally on hyphae; <italic>phialides</italic> on the aerial conidiophores short ampulliform, subulate to subcylindrical, smooth- and thin-walled, (7–)9–14(–15) μm long, (3–)4–5 μm at the widest point, without periclinal thickening and with a minute, inconspicuous collarette; <italic>conidia</italic> formed on aerial conidiophores of two types: a) hyaline, obovoid, ellipsoidal to clavate, smooth- and thin-walled, 0–1-septate, 2–14 × 2–4 μm; b) lunate to short falcate with a pointed apex and a somewhat flattened base, smooth- and thin-walled, 3–5-septate. Three-septate conidia: (16–)18–27(–29) × 5–6 μm; four-septate conidia: 21–24(–25) × 5–6 μm; five-septate conidia: (25–)27–33 × 5–6 μm. <italic><tp:taxon-name><tp:taxon-name-part taxon-name-part-type="genus" reg="Sporodochia">Sporodochia</tp:taxon-name-part></tp:taxon-name></italic> cream to orange coloured, formed abundantly on the surface of carnation leaves and rarely on the agar surface, at first very small and sparse later becoming aggregated. <italic><tp:taxon-name><tp:taxon-name-part taxon-name-part-type="genus" reg="Conidiophores">Conidiophores</tp:taxon-name-part></tp:taxon-name></italic> in sporodochia 22–31 μm tall, irregularly branched, bearing clusters of 3–6 monophialides; <italic>sporodochial phialides</italic> doliiform to ampulliform, (5–)9–14(–18) × (3–)4–5 μm, smooth- and thin-walled, with periclinal thickening and a short apical collarette. <italic>Sporodochial conidia</italic> falcate, wedge-shaped, tapering towards both ends, markedly curved and robust; apical cell longer than the adjacent cell, pointed; basal cell distinctly notched, sometimes somewhat extended (1–)3–5(–6)-septate, hyaline, smooth- and thick-walled. One-septate conidia: 19 × 4 μm; three-septate conidia: 20–27(–28) × 5–7 μm; four-septate conidia: (29–)30–32 × 5–7 μm; five-septate conidia: (26–)29–41(–53) × 4–5(–6) μm; six-septate conidia: 36 × 7 μm; overall (19–)25.9–40(–53) × (3.5–)4–6(–7) μm. <italic><tp:taxon-name><tp:taxon-name-part taxon-name-part-type="genus" reg="Chlamydospores">Chlamydospores</tp:taxon-name-part></tp:taxon-name></italic> abundant, hyaline or pigmented, smooth- to rough-walled or tuberculate, 7–8 μm diam., terminal or intercalary, solitary, in chains or in clusters.</p><fig id="F7" position="float" orientation="portrait"><label>Figure 7.</label><caption><p>
          <italic><tp:taxon-name><tp:taxon-name-part taxon-name-part-type="genus" reg="Fusarium">Fusarium</tp:taxon-name-part> <tp:taxon-name-part taxon-name-part-type="species" reg="transvaalense">transvaalense</tp:taxon-name-part></tp:taxon-name></italic> sp. nov. <bold>A–D</bold> Colonies on PDA, SNA, OA and CMA, respectively, after 7 d at 24 °C in the dark <bold>E</bold> Pustule-like growth on OA <bold>F, G</bold> <tp:taxon-name><tp:taxon-name-part taxon-name-part-type="genus" reg="Sporodochia">Sporodochia</tp:taxon-name-part></tp:taxon-name> formed on the surface of carnation leaves <bold>H–L</bold> Aerial conidiophores phialides and conidia <bold>M</bold> Aerial conidia <bold>N, O</bold> <tp:taxon-name><tp:taxon-name-part taxon-name-part-type="genus" reg="Chlamydospores">Chlamydospores</tp:taxon-name-part></tp:taxon-name> <bold>P</bold> Sporodochial conidiophores and phialides <bold>Q</bold> Sporodochial conidia. Scale bars: 2 mm (<bold>E</bold>); 20 μm (<bold>F–J</bold>); 5 μm (<bold>K</bold>); 10 μm <bold>(L–Q</bold>).</p></caption><graphic xmlns:xlink="http://www.w3.org/1999/xlink" xlink:href="mycokeys-34-063-g007.jpg" position="float" orientation="portrait" xlink:type="simple" id="oo_207263.jpg"/></fig></tp:treatment-sec><tp:treatment-sec sec-type="distribution" id="SECID0EWZAG"><title>Distribution.</title><p>Australia and South Africa</p></tp:treatment-sec><tp:treatment-sec sec-type="etymology" id="SECID0E2ZAG"><title>Etymology.</title><p>After Transvaal, the name of a former colony and Republic located between the Limpopo and Vaal rivers, currently a province of South Africa and where this species was found. From Latin <italic>trans</italic> meaning “on the other side of” and Vaal a South African river.</p></tp:treatment-sec><tp:treatment-sec sec-type="Additional isolates examined" id="SECID0ED1AG"><title>Additional isolates examined.</title><p>South Africa, Kruger National Park, Skukuza, Granite Supersite, <named-content xmlns:xlink="http://www.w3.org/1999/xlink" content-type="dwc:verbatimCoordinates" xlink:type="simple"><named-content content-type="geo-json" specific-use="{&#34;type&#34;:&#34;Point&#34;,&#34;coordinates&#34;:[31.576806,-25.113500]}" id="NCID0EM1AG" xlink:type="simple">25°06'48.6"S, 31°34'36.5"E</named-content></named-content>, from rhizosphere soil of <italic><tp:taxon-name><tp:taxon-name-part taxon-name-part-type="genus" reg="Melhania">Melhania</tp:taxon-name-part> <tp:taxon-name-part taxon-name-part-type="species" reg="acuminata">acuminata</tp:taxon-name-part></tp:taxon-name></italic>, 23 Mar 2015, W.J. Swart, <abbrev xmlns:xlink="http://www.w3.org/1999/xlink" content-type="institution" xlink:title="Westerdijk Fungal Biodiversity Institute" id="ABBRID0E31AG" xlink:type="simple">CBS</abbrev> 144224 = CPC 30928, <abbrev xmlns:xlink="http://www.w3.org/1999/xlink" content-type="institution" xlink:title="Westerdijk Fungal Biodiversity Institute" id="ABBRID0EB2AG" xlink:type="simple">CBS</abbrev> 144212 = CPC 30929); <named-content xmlns:xlink="http://www.w3.org/1999/xlink" content-type="dwc:verbatimCoordinates" xlink:type="simple"><named-content content-type="geo-json" specific-use="{&#34;type&#34;:&#34;Point&#34;,&#34;coordinates&#34;:[31.577139,-25.112667]}" id="NCID0EJ2AG" xlink:type="simple">25°06'45.6"S, 31°34'37.7"E</named-content></named-content>, <abbrev xmlns:xlink="http://www.w3.org/1999/xlink" content-type="institution" xlink:title="Westerdijk Fungal Biodiversity Institute" id="ABBRID0EO2AG" xlink:type="simple">CBS</abbrev> 144496 = CPC 33750, <abbrev xmlns:xlink="http://www.w3.org/1999/xlink" content-type="institution" xlink:title="Westerdijk Fungal Biodiversity Institute" id="ABBRID0ET2AG" xlink:type="simple">CBS</abbrev> 144213 = CPC 33751; <named-content xmlns:xlink="http://www.w3.org/1999/xlink" content-type="dwc:verbatimCoordinates" xlink:type="simple"><named-content content-type="geo-json" specific-use="{&#34;type&#34;:&#34;Point&#34;,&#34;coordinates&#34;:[31.576833,-25.113556]}" id="NCID0E22AG" xlink:type="simple">25°06'48.8"S, 031°34'36.6"E</named-content></named-content>, from rhizosphere soil of <italic><tp:taxon-name><tp:taxon-name-part taxon-name-part-type="genus" reg="Sida">Sida</tp:taxon-name-part> <tp:taxon-name-part taxon-name-part-type="species" reg="cordifolia">cordifolia</tp:taxon-name-part></tp:taxon-name></italic>, 23 Mar 2015, W.J. Swart, <abbrev xmlns:xlink="http://www.w3.org/1999/xlink" content-type="institution" xlink:title="Westerdijk Fungal Biodiversity Institute" id="ABBRID0EL3AG" xlink:type="simple">CBS</abbrev> 144214 = CPC 30946; <named-content xmlns:xlink="http://www.w3.org/1999/xlink" content-type="dwc:verbatimCoordinates" xlink:type="simple"><named-content content-type="geo-json" specific-use="{&#34;type&#34;:&#34;Point&#34;,&#34;coordinates&#34;:[31.576417,-25.112694]}" id="NCID0ET3AG" xlink:type="simple">25°06'45.7"S, 31°34'35.1"E</named-content></named-content>, <abbrev xmlns:xlink="http://www.w3.org/1999/xlink" content-type="institution" xlink:title="Westerdijk Fungal Biodiversity Institute" id="ABBRID0EY3AG" xlink:type="simple">CBS</abbrev> 144215 = CPC 33723; <named-content xmlns:xlink="http://www.w3.org/1999/xlink" content-type="dwc:verbatimCoordinates" xlink:type="simple"><named-content content-type="geo-json" specific-use="{&#34;type&#34;:&#34;Point&#34;,&#34;coordinates&#34;:[31.576389,-25.112639]}" id="NCID0EA4AG" xlink:type="simple">25°06'45.5"S, 31°34'35.0"E</named-content></named-content>, <abbrev xmlns:xlink="http://www.w3.org/1999/xlink" content-type="institution" xlink:title="Westerdijk Fungal Biodiversity Institute" id="ABBRID0EF4AG" xlink:type="simple">CBS</abbrev> 144216 = CPC 30918, <abbrev xmlns:xlink="http://www.w3.org/1999/xlink" content-type="institution" xlink:title="Westerdijk Fungal Biodiversity Institute" id="ABBRID0EK4AG" xlink:type="simple">CBS</abbrev> 144217 = CPC 30919, <abbrev xmlns:xlink="http://www.w3.org/1999/xlink" content-type="institution" xlink:title="Westerdijk Fungal Biodiversity Institute" id="ABBRID0EP4AG" xlink:type="simple">CBS</abbrev> 144218 = CPC 30922, , <abbrev xmlns:xlink="http://www.w3.org/1999/xlink" content-type="institution" xlink:title="Westerdijk Fungal Biodiversity Institute" id="ABBRID0EU4AG" xlink:type="simple">CBS</abbrev> 144219 = CPC 30926, <abbrev xmlns:xlink="http://www.w3.org/1999/xlink" content-type="institution" xlink:title="Westerdijk Fungal Biodiversity Institute" id="ABBRID0EZ4AG" xlink:type="simple">CBS</abbrev> 144220 = CPC 30927); <named-content xmlns:xlink="http://www.w3.org/1999/xlink" content-type="dwc:verbatimCoordinates" xlink:type="simple"><named-content content-type="geo-json" specific-use="{&#34;type&#34;:&#34;Point&#34;,&#34;coordinates&#34;:[31.577083,-25.114278]}" id="NCID0EB5AG" xlink:type="simple">25°06'51.4"S, 31°34'37.5"E</named-content></named-content>, from rhizosphere soil of <italic><tp:taxon-name><tp:taxon-name-part taxon-name-part-type="genus" reg="Kyphocarpa">Kyphocarpa</tp:taxon-name-part> <tp:taxon-name-part taxon-name-part-type="species" reg="angustifolia">angustifolia</tp:taxon-name-part></tp:taxon-name></italic>, 23 Mar 2015, W.J. Swart, <abbrev xmlns:xlink="http://www.w3.org/1999/xlink" content-type="institution" xlink:title="Westerdijk Fungal Biodiversity Institute" id="ABBRID0ER5AG" xlink:type="simple">CBS</abbrev> 144221 = CPC 33740; <named-content xmlns:xlink="http://www.w3.org/1999/xlink" content-type="dwc:verbatimCoordinates" xlink:type="simple"><named-content content-type="geo-json" specific-use="{&#34;type&#34;:&#34;Point&#34;,&#34;coordinates&#34;:[31.577250,-25.114389]}" id="NCID0EZ5AG" xlink:type="simple">25°06'51.8"S, 31°34'38.1"E</named-content></named-content>, <abbrev xmlns:xlink="http://www.w3.org/1999/xlink" content-type="institution" xlink:title="Westerdijk Fungal Biodiversity Institute" id="ABBRID0E55AG" xlink:type="simple">CBS</abbrev> 144222 = CPC 30939, <abbrev xmlns:xlink="http://www.w3.org/1999/xlink" content-type="institution" xlink:title="Westerdijk Fungal Biodiversity Institute" id="ABBRID0ED6AG" xlink:type="simple">CBS</abbrev> 144223 = CPC 30941.</p></tp:treatment-sec><tp:treatment-sec sec-type="notes" id="SECID0EI6AG"><title>Notes.</title><p>
              <italic><tp:taxon-name><tp:taxon-name-part taxon-name-part-type="genus" reg="Fusarium">Fusarium</tp:taxon-name-part> <tp:taxon-name-part taxon-name-part-type="species" reg="transvaalense">transvaalense</tp:taxon-name-part></tp:taxon-name></italic> exhibits a sporodochial conidial morphology typical of members of FSAMSC with marked dorsiventral curvature and tapered ends. Several species in FSAMSC form comparable conidia in culture i.e. <italic><tp:taxon-name><tp:taxon-name-part taxon-name-part-type="genus" reg="Fusarium">F.</tp:taxon-name-part> <tp:taxon-name-part taxon-name-part-type="species" reg="crookwellense">crookwellense</tp:taxon-name-part></tp:taxon-name></italic> L.W. Burgess, P.E. Nelson &amp; Toussoun, <italic><tp:taxon-name><tp:taxon-name-part taxon-name-part-type="genus" reg="Fusarium">F.</tp:taxon-name-part> <tp:taxon-name-part taxon-name-part-type="species" reg="sambucinum">sambucinum</tp:taxon-name-part></tp:taxon-name></italic>, <italic><tp:taxon-name><tp:taxon-name-part taxon-name-part-type="genus" reg="Fusarium">F.</tp:taxon-name-part> <tp:taxon-name-part taxon-name-part-type="species" reg="sporotrichioides">sporotrichioides</tp:taxon-name-part></tp:taxon-name></italic> Sherb., <italic><tp:taxon-name><tp:taxon-name-part taxon-name-part-type="genus" reg="Fusarium">F.</tp:taxon-name-part> <tp:taxon-name-part taxon-name-part-type="species" reg="venenatum">venenatum</tp:taxon-name-part></tp:taxon-name></italic> Nirenberg and <italic><tp:taxon-name><tp:taxon-name-part taxon-name-part-type="genus" reg="Fusarium">F.</tp:taxon-name-part> <tp:taxon-name-part taxon-name-part-type="species" reg="culmorum">culmorum</tp:taxon-name-part></tp:taxon-name></italic> (Wm.G. Sm.) Sacc. However, with the exception of <italic><tp:taxon-name><tp:taxon-name-part taxon-name-part-type="genus" reg="Fusarium">F.</tp:taxon-name-part> <tp:taxon-name-part taxon-name-part-type="species" reg="sporotrichioides">sporotrichioides</tp:taxon-name-part></tp:taxon-name></italic>, the conidia of most species above-mentioned, differ by being more robust and often more pointed apically. <italic><tp:taxon-name><tp:taxon-name-part taxon-name-part-type="genus" reg="Fusarium">Fusarium</tp:taxon-name-part> <tp:taxon-name-part taxon-name-part-type="species" reg="transvaalense">transvaalense</tp:taxon-name-part></tp:taxon-name></italic> differs from <italic><tp:taxon-name><tp:taxon-name-part taxon-name-part-type="genus" reg="Fusarium">F.</tp:taxon-name-part> <tp:taxon-name-part taxon-name-part-type="species" reg="sporotrichioides">sporotrichioides</tp:taxon-name-part></tp:taxon-name></italic> by the absence of pyriform aerial conidia.</p><p>Two strains NRRL 13829 and NRRL 31008, previously identified as <italic><tp:taxon-name><tp:taxon-name-part taxon-name-part-type="genus" reg="Fusarium">F.</tp:taxon-name-part> <tp:taxon-name-part taxon-name-part-type="species" reg="brachygibbosum">brachygibbosum</tp:taxon-name-part></tp:taxon-name></italic> Padwick showed different degrees of genetic similitude with the new species. While NRRL 31008 clustered within <italic><tp:taxon-name><tp:taxon-name-part taxon-name-part-type="genus" reg="Fusarium">F.</tp:taxon-name-part> <tp:taxon-name-part taxon-name-part-type="species" reg="transvaalense">transvaalense</tp:taxon-name-part></tp:taxon-name></italic>, NRRL 13829 formed a clearly delimited sister linage. Morphologically, <italic><tp:taxon-name><tp:taxon-name-part taxon-name-part-type="genus" reg="Fusarium">F.</tp:taxon-name-part> <tp:taxon-name-part taxon-name-part-type="species" reg="transvaalense">transvaalense</tp:taxon-name-part></tp:taxon-name></italic> exhibits significant differences allowing its separation from <italic><tp:taxon-name><tp:taxon-name-part taxon-name-part-type="genus" reg="Fusarium">F.</tp:taxon-name-part> <tp:taxon-name-part taxon-name-part-type="species" reg="brachygibbosum">brachygibbosum</tp:taxon-name-part></tp:taxon-name></italic>. Both species produce sporodochial conidia with similar septation and sizes; however, <italic><tp:taxon-name><tp:taxon-name-part taxon-name-part-type="genus" reg="Fusarium">F.</tp:taxon-name-part> <tp:taxon-name-part taxon-name-part-type="species" reg="brachygibbosum">brachygibbosum</tp:taxon-name-part></tp:taxon-name></italic> commonly exhibits a bulge in the middle portion of the conidia (<xref ref-type="bibr" rid="B45">Padwick 1945</xref>), a feature not present in <italic><tp:taxon-name><tp:taxon-name-part taxon-name-part-type="genus" reg="Fusarium">F.</tp:taxon-name-part> <tp:taxon-name-part taxon-name-part-type="species" reg="transvaalense">transvaalense</tp:taxon-name-part></tp:taxon-name></italic>. In addition, the latter species produces comparatively larger sporodochial conidia, when elements with the same degree of septation are compared; its chlamydospores are smaller, smooth-walled to markedly tuberculate and pigmented (7–8 μm vs. 10.7–15.3 μm, smooth-walled and hyaline in <italic><tp:taxon-name><tp:taxon-name-part taxon-name-part-type="genus" reg="Fusarium">F.</tp:taxon-name-part> <tp:taxon-name-part taxon-name-part-type="species" reg="brachygibbosum">brachygibbosum</tp:taxon-name-part></tp:taxon-name></italic>) and has a distinctive colonial growth on OA, forming large, pustule-like hyphal tufts, a feature not reported for <italic><tp:taxon-name><tp:taxon-name-part taxon-name-part-type="genus" reg="Fusarium">F.</tp:taxon-name-part> <tp:taxon-name-part taxon-name-part-type="species" reg="brachygibbosum">brachygibbosum</tp:taxon-name-part></tp:taxon-name></italic> (<xref ref-type="bibr" rid="B45">Padwick 1945</xref>).</p></tp:treatment-sec><ref-list><ref id="B45"><mixed-citation xmlns:xlink="http://www.w3.org/1999/xlink" xlink:type="simple">
          <person-group><name name-style="western"><surname>Padwick</surname><given-names>GW</given-names></name></person-group> (<year>1945</year>) <article-title>Notes on Indian fungi III.</article-title> <source>Mycological Papers</source> <volume>12</volume>: <fpage>1</fpage>–<lpage>15</lpage>.</mixed-citation></ref></ref-list></tp:taxon-treatment>
